# Supplementary material for: Reduced muscle mass as predictor of intensive care unit hospitalization in COVID-19 patients
Source: PLoS One. 2021 Jun 17;16(6):e0253433. doi: 10.1371/journal.pone.0253433 (PMC8211180; doi:10.1371/journal.pone.0253433)
Supplement: S1 Data — (XLSX) [file pone.0253433.s001.xlsx]

## Sheet: database project msk covid-19
ID	age	gender	dead_alive	hospitalization_unit	Hu	second_rater_HU	muscle_loss	OS	GS	RS	fever	BI	WBC	RBC	Hb	lymphocyte	CRP	ALT	AST	ALP	LAD	CPK
1	63	0	1	1	48.15	45	0	0	1	0	1	100	8.22	3.33	98	1.47	9.6	18	36	102	277	26
2	51	0	1	1	44.68	48	0	0	1	0	1	20	8.98	9.52	99	0.45	90	20	38	37	317	139
3	46	0	1	0	38.52	35	0	0	1	0	1	100	6.42	4.07	122	2.29	52	30	32	64	276	104
4	36	0	1	0	46.12	47	0	0	0	1	1	100	4.82	5.19	145	0.65	62	74	78	62	290	121
5	70	1	1	0	47.43	50	0	0	0	1	1	80	6.69	3.24	101	0.72	50	58	21	176	398	37
6	84	0	0	0	38.75	41	0	0	0	1	1	10	8.36	4.07	141	0.4	31	90	190	235	482	33
7	23	0	1	0	61.82	65	0	0	0	1	1	95	4.27	5.33	162	1.57	3.4	10	12	64	140	54
8	66	1	1	0	29	28	1	1	1	0	1	95	3.43	4.56	127	1.86	4	15	25	82	205	96
9	81	0	1	0	27.35	29	1	0	1	1	1	45	10.09	3.62	92	1.75	2.89	19	31	126	903	NA
10	51	0	1	0	33.54	36	0	0	0	0	1	100	5.79	4.44	135	1.2	43	24	24	72	309	114
11	70	1	1	0	38.19	41	0	1	1	0	1	100	6.22	5.93	122	1.55	30	13	14	82	134	36
12	39	1	1	0	48.32	50	0	1	1	0	1	100	5.18	4.44	127	1.69	12	13	15	76	145	53
13	51	0	1	0	48.49	45	0	0	0	0	1	100	3.06	5.22	150	0.7	8.4	56	33	68	202	78
14	45	0	1	1	51.56	54	0	0	0	0	1	30	5.06	4.85	141	0.5	88	13	12	50	256	83
15	67	0	1	0	26.4	23	1	0	0	0	1	85	5.73	4.26	139	1.5	22	69	50	46	304	120
16	74	1	1	0	45.24	48	0	1	0	0	1	100	4.22	4.5	138	1.29	3.4	38	48	126	224	90
17	52	0	1	0	45.17	41	0	0	1	0	1	100	12.88	5.33	154	2.58	2.89	43	17	61	NA	52
18	62	1	1	0	37.52	40	0	1	1	1	1	100	5.56	4.29	129	1.34	16	43	34	93	210	45
19	60	1	1	0	39.33	36	0	0	0	1	1	100	6.52	4.58	136	1.8	2.89	30	27	43	NA	92
20	66	0	1	1	4.61	5	1	0	0	0	1	60	10.02	3.94	86	2.68	5	NA	NA	NA	NA	NA
21	46	0	1	0	50.43	55	0	0	0	1	1	75	4.41	3.59	103	1.7	15	92	72	44	281	52
22	77	1	1	0	23.75	21	1	0	0	1	1	100	9.44	3.11	90	2.54	110	57	26	220	268	22
23	62	0	1	0	53.19	57	0	0	1	1	1	100	3.24	5.72	153	0.49	11	25	27	88	217	71
24	51	1	1	0	46.9	50	0	0	0	1	1	100	5.1	4.21	125	1.15	110	135	84	77	380	300
25	86	0	1	0	25.89	28	1	0	0	1	1	45	6.55	4.17	129	0.81	NA	15	38	50	NA	NA
26	88	0	1	0	24.24	23	1	0	0	1	1	35	4.88	4.36	129	0.31	96	14	20	88	212	29
27	85	0	1	0	26.01	29	1	0	0	1	1	70	25.59	4.59	133	12.13	140	16	30	51	347	389
28	54	1	1	0	38.1	41	0	0	1	1	1	100	4.63	4.69	143	1.18	2.89	24	24	61	214	94
29	83	0	1	0	29.86	32	1	0	0	1	1	10	10.85	2.75	80	1.27	150	75	60	NA	NA	32
30	25	0	1	1	45.56	40	0	0	0	1	1	100	1.63	3.48	93	0.44	88	8	18	62	204	104
31	78	1	1	1	-62.52	-70	1	0	0	1	1	40	9	4.48	120	0.62	160	12	23	39	229	34
32	86	0	1	1	33	35	0	1	1	1	1	80	4.96	3.64	106	0.84	17	36	28	NA	277	151
33	54	0	1	0	39.1	33	0	0	1	1	1	100	2.99	5.72	164	0.72	29	21	40	37	316	169
34	49	0	1	0	29.5	32	1	0	0	1	1	60	9.36	5.5	171	2.92	40	54	73	51	373	312
35	68	0	1	1	50.9	54	0	0	0	1	1	55	11.44	3.89	116	1.51	41	38	18	55	151	14
36	85	1	1	0	26.12	23	1	1	0	1	1	60	4.32	3.7	101	0.77	85	24	65	60	591	519
37	60	1	1	0	28.24	31	1	0	0	0	1	100	3.41	4.18	114	1.62	46	23	27	91	221	79
38	64	1	1	1	29.45	28	1	1	0	0	1	15	2.83	3.98	123	0.47	58	15	22	73	221	24
39	53	0	1	0	32.93	35	0	0	0	0	1	100	13.52	5.36	160	1.2	2.89	181	58	59	487	101
40	56	1	1	0	65.74	59	0	1	0	0	1	100	4.23	4.63	139	NA	NA	28	36	NA	NA	NA
41	78	0	0	1	42.26	39	0	1	0	0	1	5	4.08	3.81	100	0.81	150	17	48	63	318	360
42	64	1	1	0	32.31	30	0	0	1	1	1	20	7.12	3.05	87	2.97	74	8	22	94	269	13
43	66	1	1	0	41	44	0	1	1	1	1	40	3	3.63	127	0.65	24	71	96	NA	522	1092
44	40	0	1	0	39.57	42	0	0	1	0	1	95	2.48	4.77	144	0.77	24	89	76	52	208	66
45	54	0	1	0	44.8	48	0	1	0	1	1	100	5.51	4.6	128	1.09	9.2	41	29	63	180	35
46	49	0	1	0	54.32	51	0	1	0	1	1	95	9.44	4.78	133	3.14	4.8	8	18	59	149	80
47	70	0	1	0	54.92	59	0	0	1	0	1	75	6.21	5.2	148	1.06	74	23	25	58	239	55
48	59	0	1	0	42.87	39	0	1	0	1	0	100	3.4	4.56	116	1.74	2.89	17	19	70	125	128
49	58	0	1	0	42.89	41	0	0	0	1	1	75	14.2	4.78	143	1.4	64	30	23	57	173	40
50	81	1	1	0	28.18	25	1	0	1	0	1	90	4.97	3.99	128	0.86	180	28	71	82	449	131
51	86	0	0	0	23.25	28	1	0	0	1	1	0	1.61	3.23	99	0.28	190	27	32	73	462	50
52	72	0	1	0	18.96	21	1	0	0	1	1	40	4.59	3.79	116	0.56	48	37	46	51	249	26
53	56	1	1	0	25.19	18	1	0	0	0	1	100	5.52	5.19	154	1.72	18	41	35	58	232	88
54	86	0	1	0	0	4	1	0	0	1	1	90	5.36	3.78	117	0.87	58	44	42	70	202	81
55	83	0	1	0	26.87	30	1	0	0	1	1	50	3.36	3.12	101	2.03	34	49	92	67	185	76
56	41	1	1	0	53.64	48	0	0	0	1	1	100	3.53	5.09	155	1.79	2.89	49	34	53	164	40
57	66	1	1	0	28.23	25	1	0	0	1	1	20	11.69	3.6	108	1.6	36	23	31	128	202	44
58	62	0	0	1	29.45	32	1	0	1	0	1	5	3.63	3.03	87	0.21	140	11	33	49	203	282
59	77	1	1	0	37.66	31	0	0	0	1	1	95	9.67	3.63	117	1.47	17	47	31	NA	28	NA
60	78	1	1	0	8.23	10	1	0	0	1	1	100	4.44	4.1	116	1.14	29	28	35	75	229	157
61	77	0	1	1	18.95	10	1	0	1	1	1	0	13.06	3.68	108	1.72	9	49	31	100	409	56
62	54	0	1	1	44.1	60	0	0	0	1	1	75	14.14	4.42	124	1.13	100	223	106	248	293	NA
63	31	0	1	0	52.33	55	0	0	0	1	1	NA	3.48	5.14	152	NA	NA	13	23	19	179	146
64	75	0	1	1	34.27	31	0	1	0	1	1	0	13.9	4.26	127	0.57	46	61	53	115	397	NA
65	45	0	1	0	63.56	75	0	0	0	0	1	100	5.08	4.86	138	1.68	63	45	32	94	404	400
66	62	0	1	0	43.23	39	0	0	0	0	1	90	9.24	5.44	158	0.64	8.5	76	56	NA	310	NA
67	74	1	1	1	-29	-60	1	0	0	1	1	20	9.32	4.26	103	1.41	2.89	11	18	NA	189	9
68	51	0	1	0	38.76	12	0	0	0	1	1	100	3.6	5.27	143	0.94	44	71	51	86	347	199
69	71	0	1	0	55.6	60	0	0	0	1	1	100	6.39	4.78	136	1.9	16	19	14	NA	NA	46
70	48	1	1	0	40.88	45	0	0	0	1	1	100	13.46	5.72	139	0.54	26	79	49	NA	375	50
71	57	0	1	1	39.65	42	0	0	0	1	1	100	9.88	5.07	148	1.24	39	69	60	45	692	554
72	54	0	1	0	57.52	47	0	1	0	0	1	100	7.1	5.46	160	1.44	40	17	25	67	169	108
73	70	0	0	1	39.98	12	0	1	0	0	1	75	5.33	4.67	138	1.18	85	24	46	67	420	121
74	53	0	1	0	54.64	34	0	0	1	0	1	NA	5.53	5.48	157	1.71	NA	26	30	NA	244	NA
75	67	1	1	0	39.51	45	0	1	0	0	1	100	3.08	4.66	143	0.65	22	12	27	35	283	58
76	47	0	1	0	34.35	10	0	0	0	1	1	100	5.57	4.24	120	0.78	23	11	17	68	266	64
77	68	0	1	0	52.85	70	0	1	0	1	0	100	9.71	5.57	147	1.46	55	13	23	58	154	148
78	76	0	1	1	46.43	31	0	0	0	1	0	95	8.87	4.53	138	0.77	23	19	16	71	185	NA
79	74	0	1	1	-11	43	1	0	0	1	1	5	28.92	2.72	81	2.31	260	47	96	NA	418	42
80	45	1	1	1	28.63	20	1	0	1	1	1	100	11.1	3.92	115	0.87	230	77	64	151	383	73
81	70	0	1	1	28.8	11	1	0	1	1	1	20	6.77	2.87	81	2.27	2.89	44	40	NA	NA	NA
82	67	0	1	1	12.89	30	1	0	1	1	1	60	6.72	4.23	116	0.72	150	19	28	54	438	281
83	82	1	1	0	11.13	12	1	0	1	1	1	60	38.43	3.2	86	1.56	3.3	861	935	NA	471	319
84	65	0	1	0	35.41	30	0	0	0	1	1	60	7.28	5.11	156	1.08	26	42	56	NA	NA	54
85	69	0	1	0	41.06	35	0	0	0	1	1	95	11.69	4.75	137	1.74	14	1140	310	90	320	NA
86	45	0	1	0	51.35	72	0	0	0	1	1	100	16.06	4.42	123	1.14	41	115	69	67	271	89
87	69	0	1	0	7.75	0	1	0	0	1	1	95	12.45	4.69	148	0.85	29	196	104	NA	458	NA
88	62	0	1	0	42.46	45	0	0	0	1	1	100	6.2	4.27	128	0.96	31	48	41	73	261	126
89	44	0	1	0	49.26	61	0	0	0	1	1	100	3.9	5.15	146	0.89	36	32	41	53	249	76
90	28	0	1	0	54.06	38	0	0	0	1	1	100	3.76	4.82	147	1.23	3.6	15	19	51	159	111
91	65	1	1	0	30.69	25	0	0	0	1	1	100	6.51	5.04	128	1.02	17	54	39	50	NA	NA
92	56	1	1	0	41.8	60	0	0	0	1	1	100	3.14	4.23	129	1.32	2.89	65	24	123	194	53
93	47	0	1	0	41.24	71	0	1	0	1	1	100	11.03	5.07	126	1.99	60	68	51	103	437	247
94	49	0	1	0	40.53	35	0	1	0	0	1	100	5.54	4.93	160	1.59	2.89	25	63	30	188	88
95	54	0	1	0	44.5	33	0	1	0	1	1	100	4.46	5.55	133	1.62	8.5	11	14	63	160	48
96	51	1	1	0	43.02	61	0	0	0	1	1	100	2.78	4.54	129	0.6	25	34	38	51	291	157
97	69	0	1	0	31.83	10	0	0	0	1	1	65	5.57	4.73	124	2.18	40	41	24	78	247	167
98	48	0	1	0	40.43	48	0	0	0	1	0	100	13.06	4.44	132	0.8	37	35	27	71	246	53
99	80	0	0	1	24.55	28	1	0	0	1	1	55	13.41	4.48	135	1.06	20	25	27	53	171	155
100	78	0	1	0	23.5	5	1	0	0	1	1	60	11.11	4.51	132	1.57	2.89	81	42	NA	205	63
101	81	0	1	0	23.14	2	1	0	0	1	1	45	10.17	3.69	99	2.26	60	8	13	NA	NA	13
102	68	0	1	0	39.88	48	0	0	0	1	1	45	4.24	4.05	115	0.94	130	32	26	NA	275	77
103	48	1	1	0	44.52	38	0	0	0	1	1	100	10.55	3.87	121	4.54	2.89	12	13	44	112	26
104	58	0	1	0	58.06	73	0	0	0	1	1	NA	NA	NA	NA	NA	NA	NA	NA	NA	NA	NA
105	80	0	1	1	15.54	1	1	0	0	1	1	0	13.04	3.53	109	0.77	27	33	21	114	177	NA
106	77	0	1	0	34.47	38	0	0	0	1	1	70	17.34	4.16	129	2.68	55	34	22	43	269	NA
107	50	0	1	0	25.66	20	1	0	0	1	1	45	2.63	5.6	169	0.95	31	68	41	NA	582	417
108	34	1	1	0	47.14	51	0	0	0	1	1	100	2.8	4.37	124	1.09	22	22	25	54	196	29
109	74	1	0	0	34.51	38	0	0	0	1	1	35	6.21	4.19	123	NA	NA	NA	NA	NA	NA	NA
110	64	0	1	0	47.58	41	0	0	0	0	1	100	9.43	4.87	146	0.58	2.89	22	16	27	NA	NA
111	56	1	1	0	44.63	42	0	0	0	1	1	90	10.37	4.32	132	3.05	7	16	25	40	263	64
112	53	0	1	1	70.56	81	0	0	0	1	0	15	10.98	3.7	110	2.81	14	65	36	NA	NA	NA
113	78	0	1	1	16.46	2	1	0	0	1	1	100	10.3	3.55	121	4.28	2.89	31	26	NA	NA	32
114	73	0	1	1	38.31	33	0	0	0	1	1	100	14.26	3.17	95	0.5	110	39	37	113	363	106
115	67	0	1	0	38.91	33	0	0	0	1	0	80	5.62	4.72	142	1.52	2.89	42	37	59	246	37
116	73	1	0	1	2.77	28	1	1	0	1	0	NA	14.79	3.31	105	0.81	13	47	35	102	603	NA
117	46	1	1	1	38.25	31	0	0	0	1	1	90	5.38	4.19	123	1.48	140	83	94	62	350	57
118	83	1	0	1	16.35	2	1	0	1	1	1	100	14.75	3.87	112	0.4	160	14	23	61	418	591
119	30	1	1	0	51.09	58	0	0	0	1	1	90	6.12	3.52	105	1.88	8.4	18	24	14	NA	24
120	25	0	1	0	48.5	43	0	0	0	0	1	100	3.1	5.27	150	1.51	2.89	80	59	NA	164	158
121	74	0	1	0	34.34	38	0	0	0	1	1	65	4.05	5.45	144	1.22	130	15	21	49	233	90
122	78	0	0	1	54.45	65	0	0	0	1	1	65	6.22	2.66	78	1.02	38	45	132	NA	637	383
123	76	0	1	0	35.8	43	0	0	0	1	1	15	11.67	5.23	151	0.63	230	28	22	95	174	139
124	48	0	1	0	42.26	39	0	0	0	1	1	100	5.91	4.2	118	1.06	68	11	15	45	135	50
125	62	1	1	1	33.39	24	0	0	0	1	1	60	7.89	5.11	152	1.81	82	17	25	18	236	18
126	61	1	0	0	40.34	47	0	0	0	1	1	75	7.42	5.02	145	1.09	100	21	22	68	246	59
127	82	1	1	0	39.06	31	0	0	0	1	1	100	9.37	4.22	119	1.24	92	17	30	44	285	106
128	52	0	1	0	52.31	62	0	0	0	1	1	100	3.53	4.13	120	0.72	24	28	38	83	187	370
129	50	0	1	0	43.29	34	0	0	0	0	1	100	3.75	4.59	143	1.36	69	36	64	37	298	399
130	28	0	1	0	49.47	41	0	0	0	1	1	100	4.01	5.42	143	1.31	13	18	26	49	218	261
131	74	0	1	1	43.37	28	0	0	0	0	1	100	6.99	4.65	143	0.64	100	21	25	70	297	44
132	54	0	1	0	45.3	33	0	0	0	1	1	100	13.6	4.75	141	3.25	2.89	NA	NA	NA	258	39
133	65	1	1	0	41.69	38	0	0	0	1	0	100	11.63	4.11	121	2.52	14	NA	NA	NA	NA	NA
134	53	0	1	0	52.64	47	0	0	0	1	0	100	13	4.87	141	NA	17	17	19	51	146	136
135	54	0	1	0	48.11	45	0	0	0	1	0	10	11.73	4.19	123	0.84	270	33	22	71	186	NA
136	65	1	0	0	25.35	20	1	0	1	1	0	75	5.21	3.93	104	0.47	42	44	52	NA	NA	NA
137	68	0	0	1	46.16	63	0	0	0	1	1	75	7.28	4.8	150	0.43	25	60	43	56	554	59
138	40	0	1	0	39.58	38	0	0	0	1	1	85	11.86	5.35	156	3.56	2.89	18	15	48	148	40
139	58	1	1	0	45.63	35	0	0	0	1	1	100	3.12	4.54	138	1.62	2.89	29	29	56	175	92
140	71	0	1	0	32.22	36	0	0	0	0	1	100	4.44	3.74	116	0.43	120	40	36	83	219	139
141	82	0	1	0	10.83	28	1	1	0	0	0	30	7.59	4.27	113	0.77	180	11	23	47	177	316
142	48	0	1	0	55.5	47	0	0	0	1	1	95	5.85	5.22	160	1.48	5.4	37	33	NA	217	61
143	45	0	1	0	41.69	39	0	0	0	1	1	100	15.3	5.29	151	1.32	140	32	35	60	381	199
144	71	0	0	1	40.83	38	0	0	0	1	1	90	17.98	4.67	142	1.69	92	223	131	183	511	171
145	48	1	1	0	45.48	42	0	0	0	1	1	100	5.48	3.67	93	0.66	61	11	23	43	191	55
146	62	0	1	0	48.33	45	0	0	0	1	1	100	4.38	2.33	90	1.2	39	35	23	38	431	35
147	65	0	1	1	29	21	1	1	0	1	1	45	6.35	4.86	141	1.15	120	24	39	76	341	NA
148	21	0	1	0	59.29	63	0	0	0	1	1	100	4.18	5.14	148	1.13	2.89	9	18	67	89	180
149	52	0	1	0	48.95	45	0	0	0	1	1	100	6.08	5.06	144	1.32	89	19	28	58	262	368
150	78	0	1	0	23.77	2	1	0	1	1	0	55	5.63	3.81	108	1.27	7.4	61	42	82	NA	40
